# Supplementary material for: Delirium in older adults in the emergency department: a scoping review of current research and identified knowledge gaps
Source: BMC Emerg Med. 2026 Apr 18;26:201. doi: 10.1186/s12873-026-01582-z (PMC13397615; doi:10.1186/s12873-026-01582-z)
Supplement: Supplementary file 2 — Supplementary Material 2 [file 12873_2026_1582_MOESM2_ESM.xlsx]

## Sheet: Ark1
* Only the part relevant for ED included
Author	Year	Categories	Title	Journal	Description of participants /review	Study period	Sample	Sample type	Exerpts of Main results
							size
Arendts et al.	2017	Detection	Rates of Delirium Diagnosis Do Not Improve with Emergency Risk Screening	Journal of the American Geriatrics Society	Men and women aged 65 and older presenting to the ED were recruited. Individuals aged 65 and older being admitted to an inpatient hospital bed from the ED were eligible for the study, except that those who were critically unwell and requiring immediate resuscitation, were non-English speaking, or had aphasia or other non-cognitive-related language difficulties were excluded. The screening tool wa…	2013- 2015	3905	Patients	Participants with a positive risk screen (Nurse screen) in the ED, were significantly more likely (relative risk = 6.0, 95% confidence interval = 4.9-7.3) to develop delirium, and the proportion of at-risk participants with a positive screen was constant across three study phases. Delirium detection uduring admission) at baseline, 10,1. Delirium detection rate in participants undergoing the final…
Arneson et al.	2023	Occurence, Consequences	Association of delirium with increased short-term mortality among older emergency department patients: A cohort study	American journal of Emergency Medicine	Older adults who presented to a quaternary academic ED. All study participants were screened by a bedside nurse for delirium during their ED visit through a validated sequential two-step approach: the Delirium Triage Screen (DTS) and the brief Confusion Assessment Method (bCAM)	2019 - 2021	967	Patients	11% of adults 75 years of age and older presenting to the ED screened positive for delirium. ED delirium remained associated with higher 7-day mortality and 30-day mortality. Patients discharged from the ED with delirium had higher 7-day mortality than those discharged without de_x0002_lirium (7-day mortality: 1/11, 9.1% vs 2/340, 0.6%, p = 0.0255)
*Aslaner et al.	2017	Occurence	Etiologies and delirium rates of elderly ED patients with acutely altered	American Journal of Emergency Medicine	A convenience sample of ED patients at four EDs that were 65 years and older and who presented to the ED with acute AMS (≤1 week), with symptoms ranging from comas and combativeness,	2015- 2016	501	Patients	55.7% (279) of the patients with AMS that could be assessed for delirium had delirium, using bCAM. These individuals had higher durations of AMS than those without delirium (median, 24 hours; interquartile range, 3-48 hours; median 6 hours, interquartile range, 3-48 hours, respectively; P = 0.010).Delirium was observed in 69% of neurological patients with AMS.
			mental status: a multicenter prospective study
Assis et al.	2022	Management	Modified Hospital Elder Life Program in the emergency department of a public university hospital: a multicomponent intervention program for preventing delirium	Cadernos Brasileiros de Terapia Ocupaciona	Hospitalized patients and their caregivers.	2019	30	Patients	Most patients were female (60%), with a mean age of 74.3 years, incomplete elementary school (60%), widowed/divorced (56.7%) and living with family members (83.3%) at home (93.3%). 56.7% had been hospitalized in the last year and 93.3% had at least one risk factor for delirium. Food assistance and fluid replacement was the protocol with the highest adherence (96.2%) and guidance (76.5%) with the …
Badawy & Shaban	2025	Management	Strategies to improve communication with older adults experiencing delirium in emergency departments: A systematic review	Collegian	The selection criteria for this review prioritised qualitative, quantitative, and mixed-methods research that specifically in_x0002_vestigates communication with older individuals experiencing delirium in ED	2000-2024	14	Articles	Fourteen studies met the inclusion criteria. Key barriers to effective communication included cognitive impairments, environmental factors, time constraints, and lack of staff training. Enablers included the use of standardised screening tools, multicomponent interventions, and specialised staff education.Environmental modifications and the involvement of family members were also found to enhance…
									Environmental modifications and the involvement of family members were also found to enhance communication. The review highlighted the importance of early delirium detection and the effectiveness of structured communication protocols in supporting overall delirium management.
Baten et al.	2018	Occurence, Detection	Validation of the Brief Confusion Assessment Method for Screening Delirium in Elderly Medical Patients in a German Emergency Department	Society for academic emergency medicine	A convenience sample of medical patients aged ≥ 70 years. The bCAM, which assesses four core features of delirium, was performed by EPs during their daily work routine and compared to a criterion	2016	288	Patients	Compared to the criterion standard, delirium was found to be present in 46 (16.0%) of the 288 nonsurgical patients enrolled in the ED The bCAM showed 93.8% specificity (95% confidence interval [CI] = 90.0%–96.5%) and 65.2% sensitivity (95% CI = 49.8%–78.7%). Positive and negative likelihood ratios were 10.5 and 0.37, respectively, while the odds ratio was 28.4. Delirium was missed in 10 of 16 cas…
					standard based on the criteria for delirium as described in the Diagnostic and Statistical Manual of Mental Disorders, Fifth Edition.
Bédard et al.	2019	Occurence, Detection	Validation of the O3DY French version (O3DY-F) for the screening of cognitive impairment in community seniors in the emergency department	Journal of Emergency Medicine	Inclusion criteria were: 1) age ≥65 years; 2) an ED length of stay 8 h; 3) awaiting admission to a care unit; and 4) independent or semi-independent for the activities of daily living (ADL). Patients were excluded for the following reasons: 1) had an unstable medical condition that could lead to intensive care; 2) inability to communicate in French; 3) unable to consent; 4) history of a severe ps…	2016	313	Patients	A total of 166 were women (53%) (Table 1). Mean age was 76.8 years (SD 7.5). Ten (3%) of these participants had a previous history of dementia in their medical record. Nineteen participants (6%) were CAM positive for delirium and 84 (27.2%) had an adjusted TICS-m score lower than 27. The O3DY-F was positive for 139 (44%) participants. Among the same 139 patients with a positive O3DY-F, 16 had a p…
Béland et al.	2021	Occurence, Risk factors	Predictors of delirium in older patients at the emergency department: a prospective multicentre derivation study	Canadian Journal of Emergency Medicine	Patients in two hospitals. Patients were included if they 1) were aged 65 and over, 2) had an ED stay of at least 8 h, 3) were admitted to any hospital ward, 4) were independent or semi-independent (able to perform fve of seven activities of daily living). Patients excluded if delirium was present before 8 h.	2015-2016	612	Patients	Incident delirium was detected in 68 patients of the 612 patients included (11%). Presence of cognitive impairment at baseline (OR 3.6, p<0.001), absence of mobilization during the whole ED length of stay (OR 3.3, p=0.002), longer ED length of stay (OR 1.02, p=0.006) were associated with a higher risk of incident delirium while higher functional status was associated with a lower risk (OR 0.8, p<…
Bonfichi et al.	2023	Prevention, Risk factors, Detection, Management	A Lethal Combination of Delirium and Overcrowding in the Emergency department	Journal of clinical Medicine	N.A	1981-2023	116	Articles	Treatment of patients with delirium is complicated by the critical nature of their illness. Therefore, we conducted an updated revision, including the most recent literature, to analyze risk factors linked to the onset of delirium in ED patients and the management and treatment of ED elderly patients. A growing number of studies have been conducted on the prevention and management of delirium in …
Boucher et al.	2019	Occurence, Detection, Consequences	Unrecognized incident delirium in older emergency department patients	The journal of Emergency medicine	Independent patients aged >= 65 years who tested negative for delirium on the initial interview with an ED stay> = 8 h were enrolled. Patients were assessed twice daily using the Confusion Assessment Method (CAM) and the Delirium Index up to 24 h into hospital admission	2015-2016	65	Patients	10,43% ( 68/ 652) had a positive CAm after 8h i ED up to 24 hours in the ward. 83 files incomplete) OF 65 deliriuos patients identified by research assistants, only 10/65 ( 15,4%) were recognised by HCP. Cosequences: no difference in terms of contacts with the health care service or cognitive decline between the groups within 60 days. Delirium Index scores were higher in patients with recognized …
Brich et al.	2019	Occurence, Detection	Detecting delirium in elderly medical emergency patients: validation and subsequent modifcation of the German Nursing Delirium Screening Scale	Internal and Emergency Medicine	Medical patients were enrolled if they were at least 70 years old, and had been in the ED for less than 12 h at the point of screening. Severe dementia was ascertained if the patient had previously obtained a single digit Mini Mental-Status Examination (MMSE) score, or when evidence from medical records or surrogate interviews suggested that the patient lacked the ability to carry out basic perso…	2016	315	Patients	Of the 315 patients enrolled, delirium was identified in 47 (14,9%) reference standard consisting of a detailed delirium assessment by one of the four consultant psychiatrists and neurologists who worked on a rotation basis in the ED. Given that a test result of ≥ 2 points was required for the diagnosis of delirium, the Nu-DESC shows a specificity of 91.0% (95% CI 87.0–94.2), whereas sensitivity …
Butcher et al.	2022	Management	Utility of head computed tomography for older adults with suspected delirium in the emergency department: A retrospective observational study	Academic Emergency Medicine	Patients 65 years and older with symptoms of delirium who visited local Eds	2016-2020	492	Patients	On examining our primary outcome, 241 (86.38%) CT-heads performed showed no acute findings, 13 (4.66%) were positive for acute findings, 19 (6.81%) had equivocal findings, and six (2.15%) were missing dictated reports. Thirteen (4.66%) patient encounters where CT-head was performed had an acute finding on their scan. Nearly half (46.15%) of those with acute findings on their scans had indications…
Buterakos & Keiser	2021	Detection, Management	Implementing a Delirium Admission Protocol in the Emergency Department	International Journal of Gerontology	English-speaking older adult patients	Not reported	665	Patients	Although the overall screening compliance was 52%, it began with a weak start of 35% in week one, progressing to 62% in week eight. The bCAM positive group (M = 4.3556, SD = 3.60653) had a similar hospital LOS to the bCAM negative group (M = 3.3630, SD = 5.16534), t(178) = 0.234, p = 0.134. The bCAM positive group (M = 0.8444, SD = 2.53122) also had similar ICU LOS to the bCAM negative group (M =…
Carpenter et al.	2024	Detection	Delirium detection in the emergency department: A diagnostic accuracy meta-analysis of history, physical examination, laboratory tests, and screening instruments	Academic Emergency Medicine	N.A.	2000- 2020	27	Articles	No studies exploreds the accuracy of findings on history or laboratory analysis. While two studies reported clinicians accurately rule in delirium, clinician gestalt is inadequate to rule out delirium. The meta-analysis on three studies that quantified the accuracy of the 4 A's Test (4AT) to rule in (pooledpositive likelihood ratio [LR+] 7.5, 95% confidence interval [CI] 2.7–20.7) and rule out(po…
Cereda et al.	2025	Consequences	Multidimensional Radiological Assessment of Delirium in the Emergency Department	Healthcare	Older patients diagnosed with delirium in the emergeny department who had recently undergone brain, thoracic or abdominal CT scans for unrelated clinical indications within 90 days prior to the diagnosis of delirium.	2023-2024	30	Patients	Five domains were identified as significant predictors of 12-month mortality in univariate Cox-regression: vascular age, delirium ethiology, cerebral atrophy, delirium subtype and cachexia. Based on these domains, we developed an exploratory 10-point delirium score. This score demonstrated acceptable diagnostic accuracy for mortality prediction (sen 0.93, spec 0,73), PPV 0.77. NPV 0.91 in this li…
*Chary et al.	2025	Detection, Management	Emergency Nurses’ Perspectives on Adopting Geriatric Screenings for Cognitive Impairment: A Qualitative Study	Journal of Emergency Nursing	Seventy-two percent of participants were staff employed by the ED and 27% were temporary workers, i.e. nurses with short-term contracts and nurses employed in other hospital areas who filled ED shifts. All nurses worked at bedside in direct patient care. One third had leadership roles as charge nurses or nurse managers within the ED. Nurses had an average of 5.6 years of ED practice	2023	11	Individual interviews	Participants perceived four benefits of delirium screening related to patient safety (recipient-centeredness, innovation domain) and local conditions (outer setting domain). Participants reported that in their experiences, geriatric patients are often left unattended in the ED, both when awaiting an initial evaluation and when boarding. They felt crowding and long lengths of stay led to cognitive…
Chary et al.	2023	Detection	Leveraging the Electronic Health Record to Implement	Applied Clinical Informatics	Clinician-administrators	2021- 2022	23	Individual interviews	Most of the EDs represented used a two-step ED delirium screening process consisting of an initial screen performed by a triage or bedside nurse, which, if positive, required a clinician to perform a second screen. Almost all sites (n ¼ 19, 95%) used the Confusion Assessment Method (CAM) or a modified version of the CAM as their screening tool.
			Emergency Department Delirium Screening
Chary et al.	2022a	Prevention	A Qualitative Study of Emergency Department Delirium Prevention Initiatives	Delirium Communication	ED administrators representing 14 EDs with delirium prevention initiatives		16	Participants
									Three major themes emerged regarding common preventive interventions, the informal nature of delirium prevention initiatives and approaches to the target population for intervention. ED delirium prevention initiatives were largely driven by bedside nurses and occurred on an ad hoc basis, rather than systematically. Due to resource limitations, three EDs targeted older adults with high-risk condit…
Chary et al.	2021	Detection, Management	A Survey of Delirium Self-Reported Knowledge and Practices Among Emergency Physicians in the United States	Journal of geriatric emergency medicine	US Emergency department physicians		197	Participants	One hundred ninety-seven of 734 EMPRN physician members participated in the survey, for an overall response rate of 27%. Survey respondents were from 43 US states. The majority of survey respondents were white male physicians. Twenty-seven respondents (27/197, 14%) reported that the ED where they work has a protocol to address delirium. Among those reporting delirium protocols at their institutio…
Chary et al.	2024	Detection	Implementation of delirium screening in the emergency department: A qualitative study with early adopters	Journal of the American Geriatrics Society	Participant were ED clinical leaders who held administrative or operational positions or served as their EDs geriatric champions.	2021-2022	23	Individual interviews	Overall, notable facilitators or successfull implementation were having institutional and ED leadership support and designated clinical champions to longitudinally angage and educate frontline staff. We found specific examples of factors affecting implementation drawn from the following seven CFIR constructors: 1) Intervention complexity, (2) intervention adaptability, (3) external policies and i…
Chary et al.	2022b	Detection	Language Discordance in Emergency Department Delirium Screening: Results from a Qualitative Interview-Based Study	Journal of the	Health professionals	Not reported	23	Individual interviews	The 20 EDs used three approaches to screening with language discordance: employing interpreters (n=13, 65%), omitting screening (n=6, 30%), and basing a delirium evaluation on collateral information rather than formal screening tools (n=4, 20%). Four sites used more than one approach when language discordance was present. Two major themes emerged: (1) uncertainty over evidence-based practices (n=…
				American Geriatrics Society
Choutko- Joaquim et al.	2019	Occurence, Risk factors	Associations between Frailty and Delirium among Older Patients Admitted to an Emergency Department	Dementia and Geriatric Cognitive Disorders Extra	All older adults who consulted at the ED during the recruitment period. The study inclusion criteria were: (1) age 65 years or older, (2) capacity for discernment or a legal representative’s agreement to the patient’s participation, (3) ability to speak and understand French, and (4) medical assessment confirming discernment of the patient’s ability to participate	2016- 2017	114	Patients	Using CAM, 2% had full blown delirium and 12% had clinical features of SSD ( Subdromal delirium). Our findings showed an overall mean TFI (Tilburg Frailty Indicator )score of 5.3, which is above the indicator’s threshold nonfrail/frail score of 5. With regard to these TFI findings, nearly two thirds (62%) of the participants were considered frail on their arrival at the ED. 14% presented signs an…
Cirbus et al.	2019	Risk factors, Consequences	Delirium etiology subtypes and their effect on six-month function and cognition in older emergency department patients	International Psycho-geriatrics	Patients had stayed in the ED for less than 4 hours at the time of enrollment, and unlikely to be discharged home according to the ED physician, not comatose, not deaf, able to follow commands.	2012- 2014	228	Patients and controls	Delirious patients were more likely to be female, non-white race, demented, functionally impaired, and have an ED chief complaint of “altered mental status. Each delirious patient had a median (IQR) of 2. Delirium secondary to metabolic disturbance and organ dysfunction were significantly associated with poorer six-month function after adjusting for pre-illness function, severity of illness, deme…
Daoust et al.	2020	Occurence, Risk factors	Relationship Between Pain, Opioid Treatment, and Delirium in Older Emergency Department Patients	Acedemic Emergency medicine	Patients were included if they 1) were aged 65 and over; 2) had an ED stay of ≥ 8 hours; 3) needed and/or were waiting for admission to any hospital ward; 4) were independent or semi-independent. And nondelirious upon ED arrival.Delirium assessments were conducted twice a day during the patient's entire ED stay and their first 24 hours on the hospital ward using the Confusion Assessment Method.	2015	338	Patients	Delirium associated with ED stay ( within 24 hours, but not at admission or within the first 8 hours): Occureed in 12%.On bivariate analysis, being aged ≥ 85, having low triage priority, having lower OARS or TICS-m score, having a glass of water within reach, and having pain intensity ≥ 65 were all associated with delirium. Among patients with pain intensity ≥ 65, 26% experienced delirium compare…
*Demirtakan et al.	2023	Occurence, Consequences	Clinical assessment and short term mortality of older adults using RASS and 4AT tools	American Journal of Emergency Medicine	Patients who presented with new onset or worsening neurological and cognitive symptoms on their first arrival in the ED were assessed using the RASS and 4AT tools and classified into three groups: 1: stupor/coma, 2:delirium, no stupor/coma/delirium.	2020	236	Patients	Of the patients with AMS, 94 (40.6%) patients scored
									4 and more from the 4AT test and were assigned to the delirium group. In the delirium group, 63 patients were constantly agitated and combative; thus, they received +2 to +4 points from the RASS. However, 31 patients were in drowsiness or light sedation, and they received −2 and − 1 points. The 30-day mortality rate for the entire study population was 21.2%. Specifically, 42.8% of the stupor/coma…
Dogan et al.	2022	Consequernces	CRP/albumin, Glasgow prognostic score, and prognostic nutritional index as a predictor of mortality among delirium patients	Irish Journal of Medical Science	Patients aged over 18 who were diagnosed with delirium upon admission to the ED and whose CRP, albumin, and lymphocyte tests were ordered were included in the present study. The diagnosis of delirium was confirmed from epicrisis information using the screening tool of confusion assessment method (CAM).	2015-2020	85	Records	The findings showed that the optimal cut-off value for albumin as determined by Youden’s index in estimation of 30-day mortality was≤36.8 [AUC: 0.830 (95% CI: 0.733–0.903; p<0.001), with a sensitivity of 85.71% and specificity of 76.36%], while cut-off value for CRP/albumin was>0.974 [AUC: 0.753 (95% CI: 0.647–0.840; p<0.001); with a sensitivity of 85.71% and specificity of 70.51%], and cut-off v…
*Dyer et al.	2016	Occurence, Management	Cognitive assessment of older adults at the acute care interface: the informant history	BMJ	Convinience sample of ED patients, asessessed in the ED.	2014	220	Patients	26 patients (11,8%) screened positive for delirium with CAM-ICU ( 61% hypoactive, 35,2% mixed and 3,8% hyperactive). All patients with a CAM-ICU score suggestive of delirium had an informant history sought. 65,4% had informant information obtained using AD8. 82% of these pateints had AD8>2 suggestive of underlying premorbid dementia
Eagles et al.	2022	Detection	Barriers and facilitators to nursing delirium screening in older emergency patients: a qualitative study using the theoretical domains framework	Age and Ageing	Bedside nurses, Nurse Educators, Nurse Managers	2017	15	Individual interviews	77 belief statements grouped into 3 major themes relating to barriers and facilitators that influence nurses’ behaviour on screening for delirium in older adults presenting to the ED. The three themes were: (i) clinical prioritisation; (ii) knowledge gaps and (iii) hospital culture
Ehrlich et al.	2024	Prevention	Managing Delirium in the Emergency Department: An Updated Narrative Review	Current Geriatrics Reports	N.A.	2005- 2023	10	Articles	A total of 10 studies examinined delirium management strategies in the ED. These interventions included: optimizing hemodynamics and oxygenation, treating pain, hydration and nutrition support, avoiding sedative hypnotics, antipsychotics and anticholinergics, promoting sleep, sensory stimulation, limiting the time spent in the ED, educaing providers and staff, and developing multidisciplinary del…
Elder et al.	2023	Risk factors	Emergency Department Length of Stay Is Associated with Delirium in Older Adults	Western Journal of Emergency Medicine	We included consecutive patients ≥ 65 years presenting to the ED and admitted to the hospital on the internal medicine or family and community medicine services. Patients admitted to the ED observation unit prior to hospital admission were included in the study cohort	2018-2019	5886	Patients	Approximately one in four patients (1,408/5,886; 24%)
									experienced the primary composite outcome of a positive CAM-ICU screen, use of sedative medications, or use of physical restraints. 592 (10%) had a positive CAM-ICU screen; 1,086 (18%) received sedative medications; and 189 (3%) were physically restrained. After adjusting for demographic and clinical factors, ED LOS per hour was independently associated with both the primary composite outcome (od…
Elsayem et al.	2017	Consequences	Advance Directives, Hospitalization, and Survival Among Advanced Cancer Patients with Delirium Presenting to the Emergency Department: A Prospective Study	The oncologist	Patients with advanced cancer who presented in the ED, who had been in the ED for less than 12 hours. Three groups: A Delirium by both CAM and MDAS, B: Delirium by only MDAS, C: Without delirium.	2013-2014	243	Patients	Twenty‐two patients (9%) were diagnosed with delirium by both CAM and MDAS (Memorial Delirium Assessment Scale) (to diagnose delirium severity) (group A). Hospitalization rates were 82%, 77%, and 49% for groups A, B, and C, respectively (p 5 .0013). Intensive care unit rates were 18%, 14%, and 2% for groups A, B, and C,espectively (p 5 .0004). Percentages with advance directives were 52%, 27%, an…
Elsayem et al.	2016	Occurence	Delirium frequency Among advanced Cancer patients presenting to an Emergency department: a prospective randomized observational study	Cancer	A random sample of English speaking patients least 18 years* old with advanced cancer. Patients able to communicate in English who were in the ED for ≤12 hours and could provide consent or were accompanied by a legally authorized representative (LAR) able to provide consent were included.	2013 -2014	99	Patients	According to CAM, 9.1% (95% confidence interval, 5.47%-12.71%) of advanced cancer patients were estimated to have delirium. Among all participants, 22 had a CAM score of 3 (n = 10) or 4 (n = 12), and this indicated delirium. Both the CAM and ED physician's delirium assessments were available for 234 participants.Delirium was diagnosed in 10 of 99 patients (10%) aged 65 years or older. The ED phys…
*Émond et al.	2017	Occurence, Risk factors, Consequences	Emergency Department Stay Associated Delirium in Older Patients	Canadian Geriatrics Journal	Historical cohort (record review) Patients admitted for ED to any hospital ward, non-delirious upon arrival and had at least a 12-hour ED stay. Delirium was detected using a modified chart-based Confusion Assessment Method (CAM) tool	2009 and 2011	200	Records	18% (n=36) experienced ED-stay associated delirium. Nearly 50% of episodes started within the first 24 hours. 41,2 % started while still in the ED. Patients with a positive delirium episode had a longer median ED LOS compared to non-delirious patients, 34.3 hrs (IQ: 27.1–54.4) and 30.2 (21.8–47.6), respectively (p > .05). Patients with positive ED-stay associated delirium received more opioid-rel…
́Émond et al.	2018	Occurence, Risk factors	Incidence of delirium in the Canadian emergency department and its consequences on hospital length of stay: a prospective observational multicentre cohort study	BMJ Open	(1) aged ≥65 years;	2015	338	Patients	Mean age was 76.8 (±8.1), 17.7% were aged >85 years old and 48.8% were men. The mean incidence of delirium was 12.1% (n=41). Median IQR ED LOS was 32.4 (24.5–47.9) hours and hospital LOS was 146.6 (75.2–267.8) hours. Adjusted mean hospital LOS was increased by 105.4 hours (4.4 days) (95%CI 25.1 to 162.0, P<0.001) for patients who developed an episode of delirium (within 24h of hospital arrival) c…
					(2) who had an ED stay ≥8 hours; (3) were admitted to hospital ward and (4) were independent/ semiindependent.
					The primary outcomes of this study were incident delirium in the ED or within 24 hours of ward admission and ED and hospital LOS. Delirium was assessed using CAM
*Evensen et al.	2018	Risk factors	Environmental factors and risk of delirium in geriatric patients: an observational study	BMC Geriatrics	Patients >75 years, acutely admitted (through the ED) and transferred to the geriatric ward. Not having delirium at admittance. Patients were included within 24 h after ward arrival. Delirium diagnosed acording to the DSM-5 criteria. delirirum subtype was determined using Delirium motor subtype scale (DMSS)	2015-2017	254	Patients	We diagnosed delirium according to the DSM-5 criteria, Mean age was 86.1 years (SD 5.2), 151 (58.4%) were female and 133 (52.4%) had dementia. 49 patients developed delirium (incidence) (19.3%) WITHIN 24 h after arrival at the ward. 22 patients had delirium with hyperactive symptoms and 27 had delirium without hyperactive symptoms. Those arriving at nighttime received 25 (32.5%) of the nighttime …
Evensen et al.	2019	Occurence	Delirium and cognitive impairment among older patients in Norwegian emergency departments	Tidsskrift for den Norske legeforening	Patients ≥ 75 years who arrived in ten Norwegian emergency departments between 08:00 and 22:00 on March 14th 2018.	2018	118	Patients	Twenty (17 per cent) showed signs of delirium identified by 4AT and 36 (30 per cent) showed signs of other forms of cognitive impairment. All hospitals and all categories of departments received patients with signs of delirium and/or cognitive impairment.
Filiatreault et al.	2024	Management	Developing a set of emergency department performance measures to evaluate delirium care quality for older adults: a modifed e-Delphi study	BMC Emergency medicine	Consensus group		N.A.	N.A.	Our results confrm that high-quality delirium care is an important focus in the ED, although the quality statements and PMs were based on evidence from across the care continuum. This is the frst known study to develop a set of guideline-based quality statements and PMs to evaluate the quality of care older adults receive in the ED setting
*Filiatreault et al.	2023	Prevention, Detection, Management	A critical appraisal and recommendation synthesis of delirium clinical practice guidelines relevant to the care of older adults in the emergency department: An umbrella review	Journal of evaluation in clinical practice	Clinical practice guidelines	2022	10	Articles	Scores ranging from 40-85%. Recommendations were divided into screening, diagnostics, risk-reduction and treatment. 5 of 10 guidelines considered to be of high quality. N.A guidelines, but no evidence based guidelines developed particularly for the ED setting. Users and policymakers can use this synthesis to inform future improvenment efforts and research in the ED.
Fossen & Bergland	2023	Detection	Challenges with identifying delirium in elderly patients with hip fractures in the emergency room – a qualitative study of nurses’ experiences	Nordisk sygeplejeforskning	ED.Nurses	2021-2022	7	Individual interviews	Two themes: Structural and Cultural challenges were identified. The sub-themes were lack of a common education and competence in delirium, lack of correspondence between available time, tasks, and patient knowledge, limited professional autonomy and lack of systematic reporting of cognitive changes in elderly patients.
Gagné et al.	2018	Occurence, Detection	Performance of the French version of the 4AT for screening the elderly for delirium in the emergency department	Canadian Journal of Emergency Medicine	In four EDs: were independent or semi-independent patients (able to perform ≥5 activities of daily living) and had an 8-hour exposure to the ED environment. Participants were administered the CAM and 4AT-F twice a day (morning and evening) throughout their stay in the ED and up to 24 hours after being admitted to a hospital ward	2016	320	Patients	Among the recruited participants, 21 (7%) had a positive CAM at the initial interview, and 28 (10%) had an incident delirium according to a subsequent CAM, for a total of 49 patients with at least one positive CAM during their ED or hospital stay. (Total occurence 15,3%) According to the 4AT-F, 80 participants (25%) had a possible prevalent delirium, and 72 had an incident delirium, for a total o…
Giroux et al.	2018	Occurence, Risk factors	Frailty Assessment to help predict patients at risk of delirium when consulting the emergency department	The journal of Emergency Medicine	Patients aged >=65 years, initially free of delirium, with an ED stay >= 8 h. Followed up to 24 h after ward admission. Frailty assessed using Clinical Fraility Scale. Delirium was assessed twise a day using CAM	2015-2016	335	Patients	Among the 335 included patients. 11,9% developed delirium. delirium occurred in 28,6% (20/70) frail patients and in 20/265 (7.6%) non-frail. After adjusting for age and gender, the risk of delirium was 3.13 (95% confidence interval 1.60–6.21) times higher in frail than in non-frail patients. Median time for delirium developement was 47h for robust and 46 h for frail patients. Mean lenght of stay …
Giroux et al.	2021	Occurence, Risk factors	Functional and cognitive decline in older delirious adults after an emergency department visit	Age and Ageing	Independent non-delirious patients aged ≥65, with an ED stay ≥8 hours	2015- 2016	608	Patients	11,3% of the 608 patients had delirium during their ED stay or within 24 hours of the ward admission. Patients with delirium were older (P < 0.001), were less independent (P < 0.001), were more cognitively impaired at baseline (P < 0.001) and were frailer (P < 0.001). They also had a longer ED (P = 0.02) and hospital (P < 0.001) stay. Delirium and non-delirium patients had a similar number of com…
Goll et al.	2025	Occurence, Risk factors	Frailty screening of older patients in emergency departments in Norway	Tidsskrift for den Norske legeforening	All patients in the agegroup admitted to two Eds (289) 240 of these were screened with 4AT.	2023	240	Patients	A 4AT score of ≥ 4 was considered a possible sign of
									delirium. A total of 240/289 patients (83 %) were assessed using the 4AT test. Of these, 60/240 (25 %) had a 4AT score ≥ 4, which may indicate delirium. Among patients with frailty (CFS score ≥ 4), 54/155 (35 %) had a 4AT score ≥ 4.
Grossman et al.	2017	Occurence, Detection	Performance of the modified Richmond Agitation Sedation Scale in identifying delirium in older ED patients	American Journal of Emergency Medicine	Consecutive ED patients aged 65Pesenting to our institution's ED during an 11 day period in November 2015, modified RASS vs DSM-IV.	2015	285	Patients	Of 285 patients, 20 (7.0%) had delirium and 41 (14.4%) had dementia. The sensitivity of an mRASS other than 0 to detect delirium was 0.70 (95% confidence interval, CI, 0.48; 0.85), specificity 0.93 (95% CI 0.90; 0.96),
									positive likelihood ratio 10.31 (95% CI 6.06; 17.51), negative likelihood ratio 0.32 (95% CI 0.16; 0.63). In the sub-sample of patients with dementia, sensitivity was 0.55 (95% CI 0.28; 0.79), specificity 0.83 (95% CI 0.66;
									0.93), positive likelihood ratio 3.27 (95% CI 1.25; 8.59), negative likelihood ratio 0.55 (95% CI 0.28; 1.06).injury at enrollment.
Han et al.	2015	Occurence, Detection	The Diagnostic Performance of the Richmond Agitation Sedation Scale for Detecting Delirium in Older Emergency Department Patients	Academic Emergency Medicine	The first patient who met all the eligibility criteria was enrolled each day. Patients who were in the ED for less than 12 hours at the time of enrollment, and not in a hallway bed were eligible. The RAAS score were compared to a psychiatrist assesing the patient susing DSM- IV.	2009- 2012	406	Patients	Of 406 enrolled patients, 50 (12.3%) had delirium diagnosed by the consult-liaison psychiatrist reference rater. When performed by the research assistant, a RASS other than 0 (RASS > 0 or < 0) was 84 % sensitive and 87,6% spesific for delirium.
*Han et al.	2018	Detection	An evaluation of single question delirium screening tools in older emergency department patients	The American Journal of Emergency Medicine	Older emergency department patients	2009- 2012	406	Patients	Of the 406 patients enrolled, 50 (12%) were delirious. High specificity, but low sensitivity of single question screening. Though insensitive to rule out delirium, a patient who was unable to answer "Have you had any difficulty thinking clearly today", was highly likely to be delirious. Single question screening for delirium may be useful in the ED.
Han et al.	2016	Occurence, Detection	A quick and easy delirium assessment for non physician research personnel	American Journal of Emergency medicine	Patients were included if they were 65 years and older, were in the ED for less than 12 hours at the time of enrollment, and were not in a hallway bed.	2009-2012	406	Patients	12% were delirious. The modified bCAM was 82.0% (95% CI, 71.4%-92.6%) sensitive and 96.1% (95% CI, 94.0%-98.1%) specific when performed by the RA. The emergency physician's modified bCAM exhibited similar diagnostic performance
Han et al.	2017 a	Occurence, Consequences	Exploring Delirium’s Heterogeneity:	American Journal of Geriatric Psychiatry	≥ 65 admitted to the ED who had spent less then 12 hours in the ED at enrollment	2007- 2008	1084	Patients	At study enrollment, 155 patients (14.3%) were delirious as determined by the CAM-ICU, and 140 patients died within 6 months (12.9%). The survival curve declined more slowly in patients without delirium compared with those with delirium, After adjusting for age,comorbidity burden, severity of illness, dementia, functional dependence, and admission status, the relationship between delirium in the …
			Association Between Arousal Subtypes at Initial Presentation and 6-Month Mortality in Older Emergency Department Patients
Han et al.	2017b	Consequences	Delirium in the Emergency Department and Its Extension into Hospitalization (DELINEATE) Study: Effect on 6-month Function and Cognition	Journal of the American Geriatrics Society	Hospital admitted patients. Delirium was assessed in the ED at the time of enrollment (0 hours) and at 3 hours and daily during the hospitalization for seven consecutive days after the ED visit or until hospital discharge, whichever came first. A patient was considered to be delirious in the ED if either the 0- or3-hour delirium assessment was positive. Using bCAM, modified bCAM and CAM-ICU for m…	2012-2014	105	Patients	The primary independent variable was the total number of days a delirious ED patient remained delirious throughout the hospitalization (ED delirium duration); the ED delirium episode was considered resolved if the patient was non-delirious for two consecutive day. The primary outcome variables were 6-month function and cognition adjusted for their baselines. For every ED delirium duration day, th…
					those who subsequently developed delirium during hospitalization were considered to have incident delirium.
Han et al.	2019	Risk factors	Supratherapeutic Psychotropic Drug Levels in the Emergency Department and Their Association with Delirium Duration: A Preliminary Study	Journal of the American Geriatrics Society	Patients delirious in the ED. For the original cohort, we approached all delirious and 1 of 6 (approximately 16.7%)randomly selected non-delirious older ED patients to accountfor the expected 6:1 ratio of non-delirious to delirious patientsin the ED. For this secondary analysis, we included patients who agreed to provide blood specimens at enrollment. Of those enrolled, serum drug concentration m…	2012- 2014	228	Patients	Using proportional odds logistic regression, SPDLs were associated with prolonged delirium duration (adjusted POR = 6.0, 95%CI: 2.1 to 17.3) after adjusting for covariates. The effect sizes for SPDLs remained similar for all sensitivity analyses models. Of the 15 SPDLs across all participants, 9 (60.0%) were prescribed at hospital discharge at the same or even higher doses.
Hasemann et al.	2018	Occurence, Detection	Screening and detection of delirium in older ED patients: performance of the modified Confusion Assessment Method for the Emergency Department (mCAM‑ED). A two‑step tool	Internal and Emergency Medicine	Consecutive sample of ED patients aged 65 or older It was conducted in the ED of the University Hospital Basel, a tertiary care hospital. We excluded patients who were treated in the resuscitation bay, transferred immediately to the intensive care unit, underwent emergency surgery, or had restrictions in communication ability (e.g.	2015	416	Patients	Included patients had a median age of 80.02 (Q1 = 72.15; Q3 = 86.76), were 58.7% female, 14.3% had dementia documented in their electronic medical record, and 56.3% of the patients were triaged as ESI-level 3 (Emergency Severity Index). We find a delirium prevalence of 7.0% according to the reference standard( DSM- IV) during the observation period. When compared to the reference standard, deliri…
					language barrier, severe hearing impairment, coma)
Hsieh et al.	2015	Occurence, Consequences	Clinical deterioration in older adults with delirium during early hospitalisation: a prosepective cohort study	BMJ Open	Consecutive ED patients screend for eligibility	2011	260	Patients	29 patients (11%) were delirious in the ED. ( and a total of 38 within 3 days) Of these 15 patients (52% ) with positive CAM-ICU had no documentation of delirium or altered mental status in their ED chart. OF the 29 patients- delirium resolved by hospital day 2, in 8 patients and by hospital day 3 in 6 patients. 72% (n=21), and persisted for all 3 days in 52% (n=15). In multivariate analyses, as …
Hullick et al.	2018	Detection, Management	An assistant workforce to improve screening rates and quality of care for older patients in the emergency department: findings of a pre- post, mixed methods study	BMC geriatrics	Older acutely admitted ED patients. The purpose of OPTAs was primarily to focus on improving screening and care intervention for delirium management in the ED but there was secondary opportunity for broader improvements in comprehensive assessment and care.	2011- 2012	3542	Patients	Medical record showed significant improvement in rates of documented screening of delirium and falls. An assistant workforce found to provide comparable screening results (compared to nurses) and improve rates of documentes screening and supportive care in ED. The challenge for the hospital ED is having prevention and mangement of delirium recognized as a priority.Focus group interviews described…
Israni et al.	2018	Consequences	Delirium as a predictor of mortality in US Medicare beneficiaries discharged from the emergency department: a	BMJ Open	Medicare fee-for-service beneficiaries aged 65 years or older discharged from the ED with an index encounter with a delirium claim, and a comparison cohort of pateitns without delirium.	2012-2013	288695	Patients and controls	Patients in the two groups were largely similar with respect to gender and primary diagnosis distributions. Comorbidity scores were higher in the control group suggesting higher risk of mortality (see table 1). Among all beneficiaries, 46508 (16.1%) died within 12 months, of which 39404 (15.0%) were in the non-delirium (ie, control group) and 7104 (27.1%) were in the delirium cohort, respectively…
			national claims-level analysis up to 12 months
*Joseph et al.	2024	Risk factors	Boarding Duration in the Emergency Department and Inpatient Delirium and Severe Agitation	JAMA Network Open	We included EDs at 2 academic and 5 community hospitals, with 15 000 to 117 760 visits yearly. Visits of adult patients to Mass General Brigham EDs who were subsequently admitted to general medicine services. Patients admitted with primary psychiatric diagnoses or to intensive care units were excluded.	2018- 2022	236169	Patients	Across all patients, mean ED boarding time was 174.8 (95% CI, 174.1-175.4) minutes. Patients who experienced delirium or agitation (27 194 [11.5%]) vs those without delirium or agitation (219 902 [88.5%]) were older (72.9 years vs 65.7 years; P < .001) and more likely to have dementia (1203 [4.4%] vs 3513 [1.7%]; P < .001). They also had longer mean ED boarding duration (206.9 [95% CI, 203.8-210.…
Keene et al.	2023	Prevention, Occurence	Feasibility of Light and Music Therapy in the Elderly for the Prevention of Hospital-Associated Delirium	Rhode Island Medical Journal	Patients who presented to the ED assigned an ESI 2-5 at triage, and could consent and tested positive for potential cognitive impairment. Patients who consented underwent a cognitive assessment with the Short Blessed Test (SBT,)Those who tested positive for potential cognitive impairment (SBT score >4). Enrolled patients were randomized to one of the four trial arms. Patients were enrolled in one…	2021	133	Patients	In the control group, 7/32 patients developed delirium, while in the music-only group, 2/33 patients developed delirium (RR 0.27, 95% CI 0.06–1.23), and in the light-only group (RR 0.41, 95% CI 0.12–1.46), 3/33 patients developed delirium. In the music + light group, 8/35 patients developed delirium (RR 1.04, 95% CI 0.42–-2.55).These differences were not statistically significant (p=0.125).
Kennedy et al.	2021	Prevention, Detection, Management	ED-DEL: Development of a change package and toolkit for delirium in the emergency department	JACEP Open	N.A.	2018- 2019			Developement of ED-DEL Change Package and Tool kit. The Change Package included five different strategies for change containing change concepts and change tactic examples. The Toolkit contained resources in the categories change, education, program, risk factor statification, assessment and evaluation, prevention and managment.
Lafuente-Lafuente et al.	2025	Risk factors	Development of a checklist for systematic screening of precipitating factors in older patients admitted to hospital with delirium	European Geriatric Medicine	10 Physicians and 21 patients in pilot test	Not reported			Three investigators, based on previous studies, drafted three possible checklist base models, comprising 18-29 items. A panel of 12 experts voted to choose one of the models, and then followed a modified Delphi consensus method to review each item and further develop the checklist.The resulting checklist was then tested by 19 different physicians in 21 consecutive patients with delirium admitted …
LaMantia et al.	2017	Detection, Management	Emergency medical service, nursing, and physician providers’ perspectives on delirium identification and management	Dementia	6 focus groups: Three of these with nurses and emergency physicians	Not reported	31	Participants	Busy emergency department environment is the largest challenge to delirium recognition and treatment. Provides lack a clear diagnostic strategy for identifying delirium. and that they use heterogeneous approaches to treat the condition. Emergency nurses identified the need for more training around the management of delirium. Emergency physicians: need for baseline mental status data on patients a…
Lee J. et al.	2022	Occurence, Detection	Prevalence, management and outcomes of unrecognized delirium in a National Sample of 1,493 older emergency department patients: how many were sent home and what happened to them?	Age and Ageing	We excluded those with an ED stay <4 hours, critical illness defined as Canadian Triage and Acuity Scale of 1, severe visual impairment (unable to use a tablet), inability to communicate with the research team, or those living in long term care	Not reported	1493	Patients	Of 1,493 eligible participants, 79, 5.3% ( 95% CI 4.2–6.6%) had delirium (CAM positive) assessed by study RAs. ED nurses missed delirium in 43/78 cases (55.1%, 95% CI 43.4–66.4%). Nurses considered 12/43 (27.9%) patients with unrecognized delirium safe to discharge. Median confidence in their delirium diagnosis for patients with unrecognized delirium was 7.0/10. Physicians missed delirium in 10/2…
*Lee S. et al.	2023	Managment	Delirium, confusion, or altered mental status as a risk for abnormal head CT in older adults in the emergency department: A systematic review and meta-analysis	American journal of emergency medicine	Two studies were included in the review. Both included studies were retrospective cohort studies that used head CT imaging only	2021	909	Patients	The pooled odds of patients with delirium having an abnormal neuroimaging compared to those without delirium was 0.35 (95% CI 0.031 to 3.97) and I2 was 97.25% with a p < 0.0001 indicating substantial heterogeneity. This study did not find a statistically significant association between delirium, confusion or altered mental status and abnormal head CT findings in older ED patients.
*Lee S. et al.	2022b	Occurence, Risk factors	Opioid and benzodiazepine use in the emergency department and the recognition of delirium within the first 24 hours of hospitalization	Journal of Psychosomatic Research	Patients who were hospitalized from ED. A total of 12,082 ED encounters of older adults resulted in hospital admission from 2014 to 2017, 7927 of which had a DOSS screen within 1 day of ED admission and complete data for variables of interest. The median age was 76 years; 51.5% were female, 95.4% were white race, and 27% had history of dementia.	2014-2017	7927	Patients	Delirium Observation Screening Scale (DOSS) twice daily recorded by inpatient nursing staff. The median age was 76 years; 51.5% were female, 95.4% were white race, and 27% had history of dementia, and 552 (7.0%) met at least 2 of systemic inflammatory response syndrome and received antibiotics in the ED. A total of 3304 (41.7%) encounters received opioids and 1801 (22.7%) encounters received benz…
Lee S. et al.	2018	Occurence, Detection	The point-of-care EEG for delirium detection in the emergency department	American journal of Emergency Medicine	Patient presented to the ED and were admitted to the hospital. A convenience sampel of Patients with a Glasgow Coma Scale (GCS) of less than 8 or those with agitation were excluded. Reference standard: clinical impression or admission diagnosis, positive CAM-ICU or delirium rating scale (DRS)-98 more than 18.	2016-2017	48	Patients	A total of nine (9/48 = 18.8%) patients were found to have delirium The BSEEG index had an Area Under the Curve of 0.91 at the cutoff of 1.45 and yielded a sensitivity of 88.9% (95% CI 50.7–99.4), a specificity of 92.3% (95% CI 78.0–98.0),a positive likelihood ratio of 11.6 (95% CI 3.8–35.1), and a negative likelihood of 0.12 (95% CI 0.02–0.77). Also, the cutoff of 1.36 yielded the sensitivity of…
Lee S. et al.	2022a	Prevention, Management	Can we improve delirium prevention and treatment in the emergency department? A systematic review	Journal of the	Health sciences librarian designed electronic searches were conducted from database inception through September 2021. Two authors reviewed studies, and included studies that evaluated interventions for the prevention and/or treatment of delirium and excluded non-ED studies.	2010- 2020	10	Articles	Four studies demonstrated a significant impact on delirium incidence or duration of delirium—one RCT of melatonin reduced the incidence of delirium, one non-RCT study on a multi-factorial program decreased inpatient delirium prevalence and the other reduced incident delirium. One case–control study on the use of ED Foley catheters in the ED increased the duration of delirium. A pooled odds ratio …
				American Geriatrics Society
Lucke et al.	2019	Occurence, Detection	CAM-ICU may not be the optimal screening tool for early delirium screening in older emergency department patients: a prospective cohort study	European Journal of Emergency Medicine	Patients attending the ED were included, delirium screening performed within 1 hour after ED registration using the CAM-ICU.	2016 - 2017	997	Patients	The CAM-ICU was performed in 960 out of 997 patients; of these, only 13 (1.3%, 95% CI: 0.8–2.2) patients scored positive. Og patients with positive CAM-ICU, five had been diagnosed previously with dementia, five had cognitive impairment (6-CIT≥11), and three could not perform the 6-CIT test because of confusion. Patients with positive CAM-ICU were older and one-third lived in residential care or …
Ma et al.	2018	Consequences	Increased Readmission Risk and Healthcare Cost for Delirium Patients without Immediate Hospitalization in the Emergency Department	Korean College of Neuropsycho-pharmacology	Emergecy department patient. Using the National Health Insurance Research Database, the data of 2,780 subjects presenting with delirium at an ED visit from 2000 to 2008 were examined.	2000- 2008	1460	Patients	Patients (with delirium) without hospitalization within 24 hours vs. patients not admitted had a higher risk of readmission within 3, 7, 14, or 28 days of discharge from the ED, especially subjects with more severe comorbidities (CCI≥3) or older patients (≥65 years).
MacLullich et al.	2019	Detection	The 4 'A's test for detecting delirium in acute medical patients: a diagnostic accuracy study	Health technology Assessment	Both healthcare personnel and patients. In phase 1: The usability of the 4AT in routine practice was measured with two surveys and two qualitative studies of health-care professionals, and a review of current clinical use of the 4AT as well as its presence in guidelines and reports.	2014- 2017	9 interviews in ED. 841 patients randomized to 4AT or CAM		Phase 1: Found evidence that delirium awareness is increasing, but also that there is a need for education on delirium in general and on the 4AT in particular.Knowledge and understanding of the significance of delirium, including its impact on patient distress andoutcomes, were critical to the engagement of staff in delirium detection. Most users reported that the 4AT was useful, and it was in wi…
					Phase 2: Patients aged ≥ 70 years in EDs ( within 12c h of admittance)or acute general medical wards (within 96 hours of admittance) were prospectively recruited in three sites (Edinburgh, Bradford and Sheffield). all patients examined by a reference standard ( DSM-IV), then raddomised to be assessed by either 4AT or CAM.				Phase 2: Reference standard found delirium present, n = 95, 12.1%; delirium absent, n = 690, 87.9%). Of these 785 individuals who had data for analysis; their mean age was 81.4 (standard deviation 6.4) years, 45% were male, 99% were white and 9% had a known dementia diagnosis. The 4AT (n = 392) had an area under the receiver operating characteristic curve of 0.90. A positive 4AT score (> 3) had a…
									had a higher 12-week mortality rate (1 6.1% and 9.2%, respectively). Oeconomy: The estimated 12-week costs of an initial inpatient stay for patients with delirium were more than double the costs of an inpatient stay for patients without delirium (e.g. in Scotland, £7559, 95% CI £7362 to £7755, vs. £4215, 95% CI £4175 to £4254)
Mailhot et al.	2021	Detection, Managment	An emergency department delirium screening and management initiative: the development and refinement of the SCREENED-ED Intervention.	Journal of Gerontological Nursing	N.A.		N. A.		SCREENED- ED intervention includes 4 major components: screening for delirium, informing providers, and acronym (ALTERED) with seven key elements of delirium management, and documentation in the electronic health record
Mailhot et al.	2020	Occurence, Detection, Consequences	Family Identification of Delirium in the Emergency Department in Patients With and Without Dementia: Validity of the Family Confusion Assessment Method (FAM-CAM)	Journal of the American Geriatrics Society	Patients receiving care in the ED, be 70 years or older, have a family caregiver present in the ED, and speak English. Excluding head trauma patients.	The expert panel consisted of eight members: three nursing and five physician experts.	108	Patients	Based on CAM- 28% had delirium, and 54% presented with dementia. The FAM-CAM had a specificity of 83% and a negative predictive value of 83%. Most false negatives (n = 9 of 13, 69%) were due to caregivers not identifying the inattention criteria for delirium on the FAM-CAM. In patients with dementia, sensitivity was higher than in patients without (61% vs 43%). ED visits and mortality rates withi…
*Marcomini et al.	2024	Occurence, Risk factors	Evaluation of Delirium Among Elders in the Emergency Department: A Cross-Sectional Study	Dimensions of Critical Care Nursing	Patients in the ED for at least 8 hours and within 24 hours of attending (time calculated from the moment the patient is admitted following triage)	2022	100	Patients	The risk of delirium (assessed using 4AT) was detected in a considerable proportion of the sample, prevalence of 29%. The use of psychotropic drugs increased the risk of delirium by 11.8 times (odds ratio [OR], 11.80; P = .003). Bed confinement increased the risk by 4.3 times (OR, 4.31; P = .009). Being dehydrated increased the risk of onset by 4.6 times (OR, 4.62; P = .010).Having dementia incre…
Marra et al.	2018	Occurence, Detection	Focusing on Inattention: The Diagnostic Accuracy of Brief Measures of Inattention for Detecting Delirium	Journal of Hospital Medicine	Patients not in a hallway bed, and in the ED for less than 12 hours at the time of enrollment were included. Patients were excluded if they were previously enrolled, non-English speaking, deaf or blind, comatose, suffered from end-stage dementia, or were unable to complete all the study assessments.	2010-2012	234	Patients	Compared with all patients (N = 15,359) who presented to the ED during the study period, enrolled patients were similar in age but more likely to be male, have cardiovascular chief complaints, and be admitted to the hospital. Of those enrolled, 25 (10.6%) were delirious. Delirious patients were older, more likely to be nonwhite, have a past history of dementia, have a graduate school degree, and …
Martin et al.	2022	Detection	Implementing delirium screening in the emergency department: a quality improvement project	BMJ Open Quality	All patients (≥65 years) admitted to the ED	2019 -2021	N.A.	x	Pre project only 16% of older adults in the ED were screened with 4AT for delirium. The goal was that 70% of patients would be screened for delirium at the end of the project. At the end of the project audit three showed an 82% screening rate. However, run chart plotting of each day of data collection in audit 3 shows that on 2 of the 10 days, the percentage of patients screened was below the goa…
McNeil et al.	2019	Risk factors	Plasma biomarkers of inflammation, coagulation, and brain injury as predictors of delirium duration in older hospitalized patients	PLoS ONE	Patients were included if they were in the ED for less than four hours at the time of enrollment. Patients were excluded if they were non-English speaking, previously enrolled, deaf, comatose, non-verbal or unable to follow simple commands prior to their current illness, or likely to be discharged home according to the ED.	2012-2014	156	Patients	We enrolled and measured biomarker data on 156 patients; 64 were delirious at initial presentation with a median (IQR) ED delirium duration of 3 (2, 5) days. IL-6 (POR = 1.59, 95%CI: 1.09–2.32) and PAI-1 (POR = 2.96, 95%CI: 1.48 to 6.85) were independently associated with more prominent ED delirium duration in subjects without dementia only. No significant associations between IL8, Protein C, sTN…
Minion et al.	2021	Detection	An educational module to improve knowledge of delirium screening in the Emergency Department	American Journal of Emergency Medicine	16 Physician 9 teaching faculty	2019-2020	22	Individual interviews	.A total of 31 participants completed the delirium screening module. Of those, 28 (90.3%) completed both the pretest and posttest. Of 22 (78.6%) participants who completed the demographics questionnaire, participants were mainly physicians ( N = 16 (72.7%)), and teaching faculty ( N = 9 (40.9%)). The pretest median percent correct was 40% [range, 0%–100%] and increased to 100% [range, 80%–100%] i…
Miró et al.	2024	Occurence, Risk factors	Hyperactive delirium during emergency department stay: analysis of risk factors and association with short‑term outcomes	Internal and Emergency Medicine	The EDEN cohort included all patients who consulted in 52 Spanish EDs (17% of the EDs of the Spanish public network with a catchment area of about 25% of the Spanish population) between April 1 and 7, 2019 (7 days). There was no reason for exclusion, and the EDs included all patients seen during Based on the EDEN cohort of all patient ≥ 65 admitted to the ED between april 1-7 2019 ( 25,557) All p…	2019	18927	Patients	301 (1.6%) were considered to have developed delirium during their stay in the ED. The median length of ED stay for the whole cohort was 3:44 h (IQR: 2:00–6:47; with 5.8% of patients staying longer than 24 h), and patients developing delirium staying longer (median: 4:33, IQR: 2:45–8:55) than the rest (median: 3:42, IQR: 2:00–6:47; p<0.001). Delirium was directly associated with previous episodes…
Morales- Puerto et al.	2024	Occurence, Detection	Spanish transcultural adaptation of the 4AT score for the evaluation of delirium in the emergency department: a prospective diagnostic test accuracy study	BMC Nursing	The study population included patients admitted to the ED for a period of more than four hours and who did not show moderate cognitive impairment at the time of assessment. Face and content validity were evaluated by an expert panel. Emergency nurses performed the evaluation with 4AT, whilst blinded and trained researchers assessed patients with the Revised Delirium Rating Scale as the gold stand…	2021-2022	380	Records	The prevalence of delirium was 12.6% (48 subjects) using the 4AT, and 6.3% (24 subjects) using the DRS-R-98. Content validity yielded a median content validity index of 4 (interquartile range: 0). The Spanish 4AT sensitivity (95.83%; 95% ECI: 78.9–99.9%), specificity (92.98%; 95% CI: 89.8–95.4%), positive predictive value (47.92%) and negative predictive value (99.7%) were satisfactory. Youden’s …
Ngyuen et al.	2017	Occurence, Risk factors	The Delirium Drug Scale is associated to delirium incidence in the emergency department	International Psychogeriatrics	Patients were included if there was a medication list by a pharmacy or long-term care facility of less than a month old before admission, or medication reconciliation by a hospital pharmacist. (The DDS is an evaluation tool designed to assess the risk of delirium imputable to drugs- including 96 drugs.) Delirium diagnosis was made if it was written in the patient's clinical case sheet or discharg…	2012-2013	1205	Records	A total of 1,205 subjects were included in the analysis. The mean age was of 83.4 years, and 62.4% were female. The prevalence of delirium within 48h of arrival was 19.1%. A total of 745 patients (62%) were exposed to DDS medication. The relative risk for the low (1–2) and high (>2) exposure group according to the DDS score was of 1.26 (CI: 0.95; 1.66) and 2.18 (CI: 1.61; 2.96) compared to a scor…
Ni Chróinín et al.	2025	Prevention, Management	A pilot trial exploring the use of music in the emergency department and its association with delirium and other clinical outcomes	Emergency Medicine Australasia	In the ED for less than 12 hours at	2018	44	Patients	Among 211 initially screened patients, 44 were included. The initially planned randomised controlled trial proved difficult due to poor intervention adherence, resulting in a move to patient self-selection to routine care or 2-h music intervention. There were 19 control (13 prevalent delirium) and 25 intervention participants (20 prevalent delirium); 2-h target intervention duration was achieved …
					the time of enrollment, and not in a hallway bed were eligible
Noel et al.	2019	Risk factors	Emergency department interventions and their effect on deliriums natural course: The Folly May be in the Foley	Journal of Emergencies, Trauma, and Shock	Patients were included if they were 65 years or older, in the ED for <4 h at the time of enrollment, and unlikely to be discharged home according to the ED physician. Not comatose, not deaf, able to follow commands.	2012- 2014	228	Patients	Delirious ED patients were more likely to be female, demented, having poorer preillness function, and a chief complaint of altered mental status. For all enrolled patients, the median (interquartile range(IQR)) total days with delirium were 1 (0, 3) days. ED bladder placement was the only ED intervention significantly associated with increased delirium in both the unadjusted (POR = 3.7, 95% confi…
O´Sullivan et al.	2018	Occurence, Detection	Validation of the 6-Item Cognitive Impairment Test and the 4AT test for combined delirium and dementia screening in older Emergency Department attendees, compared to DSM-IV.	Age Ageing	A prospective, non-consecutive sample of adults ≥70 years, attending ED in a medium-sized, tertiary care hospital in Cork, Ireland	2015-2016	419	Patients	Delirium status was determined in 389 (93%), and 15.2% (n = 59) had delirium. Of those with dementia, 49.4% had superimposed delirium; 72.2% of all delirium was superimposed on dementia. Ambulance cases had significantly more dementia (35.2%,
									P < 0.001) and delirium (28.1%, P < 0.001). Of those aged ≥80, 28.4% had dementia (P < 0.01 compared to < 80 years), and 23.5% delirium (P < 0.001).
O'Regan et al.	2018	Occurence, Risk factors	Predictors of Delirium Development in Older Medical Inpatients: Readily Identifiable Factors at Admission	Journal of Alzheimer's Disease	Patients of≥70 years of age admitted medically through the ED were screened for study eligibility within 36 h of presentation to ED (and usually within 24 h). They were assessed using Reviced Delirium rating Scale (DRS-R98). They used Barthel index to assess functional ability, and Modified Cumulative Illness Rating Scale to evaluate comorbidity	2011-2013	191	Patients	Of 555 patients approached, 184 (33.1%) had prevalent delirium. Following other exclusions, 191 were included
									in the study and 61 developed incident delirium. Predictors of incident delirium on multivariable analysis, controlling for confounders, were dementia (OR 2.54, 95% CI 1.01–6.43, p = 0.048); Barthel Index score (OR 1.15 for each unit decrease in score, 95% CI 1.06–1.25, p = 0.001), and Modified Cumulative Illness Rating Scale score (OR 1.13 for each unit increase in score, 95% CI 1.05–1.22, p = 0…
Orlandini et al.	2025	Occurence, Consequences	Factors associated with hospitalization from a geriatric short-stay unit (OBI-GER): a retrospective cohort study	Aging Clinical and Experimental Research	Eligibility for OBI-GER is determined at SSU admission by the attending geriatrician and requires age ≥ 75 years along with the presence of frailty and/or delirium. In this study, all patients consecutively admitted to OBI-GER during its first year of operation (August 15, 2023, and August 15, 2024) were eliglble.461 patients were admitted to OBI-GER. Of these, 108 patients were excluded as they …	2023-2024	353	Patients	The mean age of the overall cohort was 86.8±5.47 years,
									with 47.9% of the patients being male. At the time of OBI-GER admission the median NEWS2 score was 1 [IQR=0–3], and 78 patients (22.1%) experinced delirium on the first day of their stay, assessed by 4AT:. Multivariable logistic regression analyses (Fig. 3) identified higher CCI score (OR 1.19, 95% CI 1.05–1.35, p=0.007), the presence of delirium on the first day of OBI-GER stay (OR 2.03, 95% CI …
*Penfold et al.	2023	Occurence, Consequences	Delirium in hip fracture patients admitted	Bone Jt Open	All patients ≥ 50 years admitted with an acute hip fracture. In the delirium group the mean age was 82,9. The first available 4AT score from the emergency department (ED) was used; if none recorded, then the first 4AT score from the admission orthopaedic ward was used instead. The vast majority of 4AT assessments were performed within 24 hours of admission, as per admission protocol	2020-2021	975	Patients	Of 1340 patients admitted from home, 975 (72.8%) had an initial 4AT score recorded in the ED. Of these, 119 (12.2%) had delirium. In multivariable analyses, delirium was associated with higher mortality at 180 days (odds ratio (OR) 1.69 (95% confidence interval (CI) 1.13 to 2.54); p = 0.013), requirement for post-acute inpatient rehabilitation (OR 2.80 (95% CI 1.97 to 3.96); p < 0.001), and readm…
			from home during the COVID-19 pandemic is associated with higher
			mortality, longer total length of stay, need for post-acute inpatient rehabilitation, and readmission to acute services
Pouw et al.	2023	Occurence, Detection	Diagnostic accuracy of the Dutch version of the 4AT for delirium detection in a mixed patient population and setting	Aging Clinical and Experimental Research	A convenience sample of patients of 65 years and older was selected. Patients were excluded when they were unable to speak or understand the Dutch language, had an acute life threatening illness as judged by the attending physician or nurse, or had communication difficulties (e.g., severe hearing impairment)	2018	49	Patients	The median (IQR) age of patients in the ED was 75 (72.5–79.5) years. The prevalence of delirium in the ED was 6.1%, while none of the ED patients had a known history of dementia. (using DSM IV). In the ED, the sensitivity and specificity were 0.67 and 0.83, respectively. The area under the receiver operating characteristic curve was 0.74 for the ED setting. The negative predictive value (NPV) of …
*Raso et al.	2022	Occurence, Risk factors	Hospitalizations of older people in an emergency department related to potential medication‑ induced hyperactive delirium: a cross‑sectional study	International Journal of Clinical Pharmacy	All medical patients- LOS <24 hours, in ED admitted to an ED attached ward. Using triggers- medical records were assessed: 1.In-hospital prescriptions of antipsychotic medicines, 2.if at least one of the diagnostic codes proposed by the Diagnostic and Statistical Manual of Mental Disorders (DSM-5) for the diagnosis of delirium was coded for 3. and if the use of certain trigger words in the medica…	2018	286	Records	Potential hyperactive delirium was detected in 49.2% (95/193) of hospitalizations with at least one trigger-tool. After medication review, 52.6% of them were classifed as potentially medication-induced (50/95).The prevalence of potential medication-induced hyperactive delirium in the ward was 17.5% (50/286).
*Rekvad et al.	2021	Occurence, Detection	Early detection of delirium in acute elderly patients	Nordisk sykepleieforskning	Medical and surgical patients in the ED- including an observation unit( 48h stays)	2017	193	Patients	the research team foundhe prevalence was 24/100 (24%, 95%CI 16-33%) in the pre-intervention and 19/93 (20%, 95%CI 13-30%) in the post-intervention.Based on CAM, and DSM IV-based questions of the patients nurse. The FAM nurses identification of delirium was 3/12 (25%, 95%CI 1-57%) in predata, 4/10 (40%, 95%CI 12-74%) in postdata. The diagnosis of delirium was 1/24 (4%, 95%CI 0,1-21%) in predata, 5…
			-Systematic use of Confusion Assessment Method
*Rizzi et al.	2015	Occurence, Risk factors, Consequences	Prognostic Value and Risk Factors of Delirium in Emergency Patients With Decompensated Heart Failure	Journal of the American Medical Directors Association	Inclusion criteria were age older than 18 years and decompensated HF, defined according to Framingham criteria as the reason for visiting the ED.	2011	239	Patients	We performed a prospective, observational study, analyzing the presence of prevalent delirium in decompensated HF patients attended at the ED in 2 hospitals in Spain in the context of the Epidemiology Acute Heart Failure Emergency project. We used bCAM. Patients were followed for 1 month after discharge. Of 239 enrolled patients 35 (14.6%) had prevalent delirium (20% LTC vs 9.4% in-home, P ¼ .078…
Russek et al.	2023	Management	Pharmacological Management of Agitation and Delirium in Older Adults: a Survey of Practices in Canadian Emergency Departments	CANADIAN GERIATRICS JOURNAL	77 physicians	2021	77	Participants	The most frequently used medications across sites were haloperidol (88.3%), quetiapine (53.2%), and lorazepam (42.9%). None of the participants reported use of diphenhydramine, dimenhydrinate, or zopiclone.
Russo et al.	2025	Occurence, Risk factors	Impact of Living Arrangements on Delirium in Older ED Patients	Journal of Clinical Medicine	We enrolled 2770 geriatric patients	2019-2023	2770	Patients	In the study cohort, 1045 (37.7) patients experienced delirium during the ED stay. (bCAM)Delirium was statistically related to frailty statuses as measured via the Clinical Frailty Scale (CFS) (OR 1.47 [1.39–1.56]; p < 0.001). The occurrence of delirium was also associated with living arrangements: “living with other relatives” condition (OR 1.43 [1.12–1.83]; p = 0.004) and residence in a nursing…
					admitted to the ED from January 2019 to December 2023 and evaluated them using CGA. Excluding patients that died in the ED, or were discharged from ED.
Saito et al.	2025	Prevention	High‑dose IV acetaminophen reduces delirium risk in older adults with acute abdominal conditions: a retrospective cohort study	Journal of Pharmaceutical	patients aged 70 years or older diagnosed with acute abdominal conditions in the ED of Tosei General Hospital who received	2015-2022	411	Records	Among the 411 patients included in this study, 53 developed delirium (12.9%) within the study period. The multivariate analysis showed that high-dose intravenous acetaminophen (1,000 mg) significantly reduced the risk of delirium onset, with an odds ratio of 0.391 and a 95% confidence interval of 0.193–0.791 (p= 0.007.)
				Health Care and Sciences	intravenous acetaminophen. Data were retrospectively collected from electronic medical records. In this study, delirium was defined as cases in which medical staff recorded a diagnosis of delirium in the electronic medical records. The evaluation period for developing delirium was 7 days.
Sanguanwit et al.	2023	Occurence, Consequences	Thirty-day mortality among patients with acute delirium in the emergency department	Heliyon	We included patients who were evaluated using the Thai version of the CAM-ICU (Additional file) within the first 12 h of their ED visit. The exclusion criteria were: 1) physical inability to communicate including blindness, deafness, or aphasia; 2) inability to communicate in Thai; 3) severe impairment of consciousness, defined as a Glasgow Coma Scale (GCS) score	2018-2019	173	Patients	We enrolled 173 patients in this study; 49 (28%) patients had acute delirium according to the CAM-ICU. The overall 30-day mortality was 4% (7/173). Delirium had no effect on 30-day mortality (adjusted odds ratio [OR], 2.15; 95% confidence interval [CI], 0.37–12.55; P =0.40). Delirium was not associated with hospital LOS (adjusted mean difference − 18.83 h; 95% CI, − 71.94–34.28; P = 0.49) and the…
Schnitker et al.	2015	Management	Process Quality Indicators Targeting Cognitive Impairment to Support Quality of Care for Older People with Cognitive Impairment in Emergency Departments	Academic Emergency Medicine	PQIs tested in a cohort of older ED patients 70 years and older in eight hopitals	2011-2013	580	Patients	This article presents 11 PQIs:ognitivescreening, delirium screening, delirium risk assessment, evaluation of acute change in mental status,delirium etiology, proxy notiﬁcation, collateral history, involvement of a nominated support person, painassessment, postdischarge follow-up, and ED length of stay. Three were directed to delirium: Delirium screening, delirium risk assesment and delirium etiol…
Schonnop et al.	2022	Detection	Understanding why delirium is often missed in older emergency department patients: a qualitative descriptive study	Canadian Journal of Emergency Medicine	ED physicians and nurses. We excluded staf with less than 1 year of ED experience to ensure they had an adequate clinical period to inform their responses.	2020	26	Individual interviews	The four themes include: (1) there are varied approaches to delirium recognition and infrequent use of screening tools; (2) delirium assessment is perceived as overly time consuming and of lower priority than other symptoms and syndromes; (3) it is unclear whose responsibility it is to recognize delirium; and (4) there is a need for a deeper or “functional” understanding of delirium that includes…
Seidenfeld et al.	2024	Risk factors	Risk factors and risk stratification approaches for delirium screening: A Geriatric Emergency Department Guidelines 2.0 systematic review	Academic emergency medicine	We included studies reporting on adults 65 years of age or older who were assessed for delirium by a validated method in the ED setting, including screening tools or clinical diagnostic criteria that were de_x0002_veloped explicitly for use in the ED setting or tools from other settings that were subsequently tested in the ED setting.	1995-2023	13	Articles	The most common risk factor was history of dementia, with odds ratios ranging from 3.3 (95% confidence interval [CI] 1.2–8.9) to 18.33 (95% CI 8.08–43.64). Other risk factors that were consistently associated with increased risk of delirium included older age, use of certain medications (such as antipsychotics, antidepressants, and opioids, among others), and functional impairments. Of the studie…
*Sethi et al.	2025	Occurence	Prevalence of Psychiatric Morbidity Among the Elderly Patients Presenting to Emergency Trauma Setting: An Exploratory Study	Indian Journal of Orthopaedics	The patients who were not accompanied by the caregiver or who had not been staying with the patient for at least the last1 year were excluded.	2021-2022	206	Patients	Based on DSM-IV, Delirium was the most common diagnosis (24.3%), followed by major depressive disorder (8.7%) and followed by dementia (8.5%), generalized anxiety disorder (2.4%), psychotic disorder (0.9%) and Bipolar I disorder (0.5%). Those with delirium had significantly higher Charlson comorbidity index score, adult comorbidity index score, frailty index score, and score on visual analogue pa…
			Presenting to Emergency Trauma Setting: An Exploratory Study
Sieben da Mota et al.	2016	Occurence, Risk factors	Association of education with occurrence of delirium	Dementia and Neuropsychologia	All patient >18. (Included in this scoping review, patients > 70 (95 patients >70) examined by trained nurses- using CAM, Supported by Mini-Mental State Examination, MMSE, and Wechlers Logical Memory test.	2013	385	Patients	Total prevalence (all age groups) 10,7%. Delirium associated with lower education level. Pateitns >70 years: 43,6 % with delirium (N=39) . In this group the patients had more oncologic- and intestinal disorders
Silva et al.	2022 b	Occurence, Risk factors	Association between emergency department modifiable risk factors and subsequent delirium among hospitalized older adults	American Journal of Emergency Medicine	Screened negative for delirium in the ED, subsequently admitted to the hospital, screened again within 48 hours- using the modified Brief Confusion Assessment Method	2019-2021	472	Patients	7% developed delirium within 48 hours of hospitalization, thus the incidence is 7%. Patients who recived benzo in the ED had a higher risk of incident delirium, intermittent urinary cetheterization and permanent Foley cathether were associated with a higher risk of susequent delirium. These efforts can be used to design ED-based initiatives and increase delirium prevention efforts. After adjustin…
*Silva et al.	2022a	Occurence, Risk factors	REcognizing DElirium in geriatric Emergency Medicine: The REDEEM Risk Stratification Score	Academic Emergency Medicine	We included all patients who presented over a 14-month period (December 2nd, 2019, through February 1st, 2021) and who were screened for delirium during their ED visit.	2021	967	Encounters	Median age of our cohort was 83 years (IQR 79–88), 54.4% were female, and 97.7% were White. Individual chart review to assess for the presence of delirium was required in 49 visits (5.1%). The inter-rater agreement for delirium assessment in these visits requiring chart review was substantial (kappa 0.80, 95% CI 0.63 to 0.96: overall agreement 89.8%). Overall, ED delirium was detected in 107 (11.…
*Silva et al.	2021	Risk factors	Risk Factors for Delirium in Older Adults in the Emergency Department: A Systematic Review and Meta-Analysis	American College of emergency physicians	34 studies met the criteria for inclusion: 27 evaluating risk factors for ED delirium (13,412 patients) and 7 evaluating ED-based risk factors for developing delirium during hospitalization (2,238 patients)	1995- 2020	34	Articles	Four factors had strong assosiation with ED delirium:, nursing home residence, hearing impairment, congitive impairment, history of stroke. LOS >10 hours assosiatd with higher risk, and severe pain rather then opioids.
Snapp et al.	2024	Prevention	Reduction of Postoperative Delirium and Opioid Use in Hip Fracture Patients Through Utilization of Emergency Department Physician Administered Regional Nerve Blocks	Geriatric Orthopaedic Surgery & Rehabilitation	7% under 60 years. All patients diagnosed with an acute (less than 24 hours) hip fracture presenting to the ED would be eligible for a fascia iliaca block once x-ray confirmed a femoral neck, intertrochanteric or subtrochanteric fracture.	2018-2022	534	Patients	Utilization of regional nerve blocks in the ED increased from 2% in 2018 to 96% in 2021 and 89% in 2022. Preoperative opioid usage decreased from 38 MMEs to 16.9 and 18 MMEs respectively. Daily average MMEs decreased from 34 to 12.1 and 14 respectively. Postoperative delirium decreased from 6% in 2018 to 0% from 2020 to 2022
Soler-Sanchis et al.	2023b	Risk factors	Identification through the Manchester Triage System of the older population at risk of delirium: A case– control study	Journal of Clinical Nursing	Older patients were identified from the emergency department research database. patients with the ICD-9 code for delirium, as primary or secondary diagnosis were included. (n = 128). Cases of delirium due to alcohol or substance abuse were excluded. Controls were randomised from the remaining patients (n = 128)	2020	256	Patients	Of 17852 patients in ED >= 65 years of age, 128 cases were identified having delirium ( 0,7%). Of 55 possible triage flowcharts, the triage flow charts with the highest probability of delirium were ‘unwell adult’ [OR = 3.04 (95%CI:1.82–5.1)] and ‘behaving strangely’ [OR = 16.06 (95%CI:3.72–69.29)]. And the triage discriminators identifying pobably delirium were ‘rapid onset’ [OR = 3.3 (95%CI:1.85…
Soler-Sanchis et al.	2024	Occurence, Detection	The 4AT scale for rapid detection of delirium in emergency department triage	Frontiers in medicine	Screened in triage. Eligible patients presented predisposing and precipitating risk factors for delirium during triage by nursing professionals, or were evaluated using the ‘unwell adult’ or ‘behaving strangely’ MTS flow charts with ‘rapid onset’ and ‘new neurological deficit less than 24h old’ discriminators	2021- 2022	370	Patients	A final diagnosis of delirium was made in 41.4% of those included- using ICD-10. For 4AT- The highest accuracy was obtained for a score of 3 points or more (sensitivity 85.1%; specificity 66.9%; positive predictive value 52.8%; negative predictive value 71.7%). No significant differences were found in the time spent in triage according to the performance of screening.
Soler-Sanchis et al.	2022	Risk factors	Challenges in the Detection of Clinically Useful Biomarkers for the Diagnosis of Delirium in Older People in the Emergency Department —A Case–Control Study	MDPI Life	Older adults (≥65 years of age) diagnosed with delirium (n = 128) were included. Cases due to alcohol or substance abuse were excluded. Controls were selected on a randomized basis from the remaining patients (n = 128)	2020	256	Patients and controls	Significant differences were found between the cases and controls in relation to the following parameters: urea 43 (32–58) mg/dL versus 50 (37–66) mg/dL, respectively; neutrophils 69.6 (62.05–78.75)% versus 75.5 (65.1–83.2)%; monocytes 8.7 (7–10.4)% versus 7.6 (5.5–9.2)%; platelets 213 (159–266) × 109/L versus 224 (182–289) × 109/L; neutrophil–lymphocyte ratio 3.88 (2.45–7.07) versus 5 (2.75–8.83…
Soler-Sanchis et al.	2023 a	Consequences	Clinical Risk Group as a predictor of mortality in delirious older adults in the emergency department	Experimental Gerontology	This was a cohort study with a follow-up of 18 months. The cohort was drawn from a previous case-control study (Soler-Sanchis et al., 2022) that analyzed the flow charts and main predictors of delirium in older people, according to the Manchester triage system. Patients who presented to the ED who had a primary or secondary diagnosis of delirium at ED discharge according to the ICD-9 codes docume…	2020	125	Patients	Mean age of >80 years and a predominance of men. At baseline, a plurality of patients were classified as presenting level 3 chronicity, followed by levels, 2 and 1; very few patients had level 0 chronicity. The outcome of the ED encounter was admission in 60 % (n = 75) of the patients, with no significant differences according to chronicity (p =0.68). Mortality at 18 months' follow-up was 29.7 % …
Tan et al.	2022	Management	Computerized tool and interdisciplinary care for older patients with delirium in the emergency department: a novel model in Taiwan	Aging Clinical and Experimental Research	Older patients (≥65 years) in the ED who were diagnosed with delirium by treating physicians were included in this study	2019- 2021	186	Patients	A novel model of computerized delirium screen and referral and collaboration between ED and center for integrative medicine for the continuous care in the older patients with delirium was implemented.Post-intervention period has lesser length and expenditure of hospitalization (admitted to center for integrative medicine) compared with the pre-intervention period (admitted to all wards); however,…
Thao et al.	2025	Occurence, Detection	Validation of a chart review method for identifying delirium in the emergency department	American Journal of Emergency Medicine	Patients aged 75 years and older who had delirium screening completed during their visit to an academic ED. The gold standard for the identification of delirium was the DTS/bCAM screening result that was prospectively collected at the time of the ED encounter. Initial ED delirium assessments were performed by licensed registered nurses.	2021-2023	600	Records	A total of 27,082 visits were included. Median age was 83 years, 51.8 % were women. Twenty percent of patients had known dementia and/or cognitive impairment, and 48.8 % were admitted to the hospital. There were 1197 patients (4.4 %) with delirium in the ED. (DTS/bCAM) When compared to the ED assessment, the chart review correctly identified 474/600 cases (accuracy 79.0 %, 95 % CI: 75.5–82.1 %), …
Tong et al.	2016	Detection	A Serious Game for Clinical Assessment of Cognitive Status: Validation Study	Journal of Medical Internet Research	Patients who were present in the ED for a minimum of 4 hours. Clinical research assistants (RAs) administered standard cognitive assessments including the MMSE, CAM, Delirium Index (DI), Richmond Agitation-Sedation Scale (RASS) , Digit Vigilance Test (DVT), and a choice reaction time (CRT) task. The serious game was played on a 10-inch Samsung Galaxy Tab 4 10.1 tablet. Participants received instr…	not reported	147	Patients	After a series of modifications, the game could be used by a wide range of elderly patients in the emergency department demonstrating its feasibility for use with these users. Of 146 patients, 141 (96.6%) consented to participate and played our serious game. Refusals to play the game were typically due to concerns of family members rather than unwillingness of the patient to play the game. Perfor…
Traynor et al.	2016	Occurence, Detection	Is delirium being detected in emergency?	Australasian Journal on Ageing	N.A.	2010	205	Records	The results of the audit indicated that 14% of clients presented with symptoms of delirium (n = 31), but delirium was recorded in the medical records of only four clients (2%). However, the auditors identiﬁed another 27 clients with symptoms of delirium. Of the 31 clients identiﬁed as having delirium by the audit, only three had a CAM score recorded in their medical records – only one of which ha…
Van de Meeberg et al.	2016	Detection	Improved detection of delirium, implementation and validation of the CAM-ICU in elderly Emergency Department patients	European Journal of Emergency Medicine	All consecutive patients aged 70 years or older were enrolled. Included from ED by nurse or study doctor if able to consent,or had a carere to consent	2012	968	Patients	The total study population included 968 patients: 490 before and 478 after implementation of the CAM-ICU. The two groups were not significantly different in patient characteristics. Before implementation of the CAM-ICU, delirium was diagnosed in 14 patients (3%) and after implementation in 48 patients (10%) (P<0.001). The sensitivity of the CAM-ICU for delirium in the ED setting was 100%, specifi…
*van Loveren et al.	2021	Risk factors	Increased Emergency Department Hallway Length of Stay is Associated with Development of Delirium Delirium	Western Journal of Emergency Medicine	We identified all patients 18 years or older presenting to the ED between January 1–December 31, 2018, who were subsequently admitted to the hospital	2018	25675	Records	Of the 1,920 patients in the Delirium group, 1,488 (77.5%) developed delirium in the ED and 432 (22.5%) developed delirium in the inpatient setting. Delirium were defined by key words describing delirium; orders for psychotropics, special observation, and restraints; or documented positive Confusion Assessment Method (CAM) screen. Only 8 (0.4% of delirium patiens were identified by a positive CAM…
									- a greater proportion of their ED stay in the hallway (median of 50.5% vs 10.8%, P<0.001). Increased time, based on the cumulative hours all patients, spent in the hallway.- a longer ED LOS (median of 11.94 hours v. 8.12 hours, P<0.001)
									-more ED room transfers (median of 5 vs 4, P<0.001)
									-longer median hospital LOS (5.0 days vs 4.6 days, P<0.001) significantly higher CCI scores (P<0.001). In a multivariable logistic regression model controlling for age, race, CCI, number of room transfers, and ED LOS, the relative odds of a patient being identified with delirium increased by 3.31 times for each percent increase in hallway time (95% CI, 2.85, 3.83)
Vardy et al.	2020	Detection	Use of a digital delirium pathway and quality improvement to improve delirium detection in the emergency department and outcomes in an acute hospital	Age and Ageing	ED medical and nursing, lead medical and nursing. informatics and operational management and started working together in April 2017. The team had a senior sponsor inthe director of nursing. They used 4AT to screen patientsfor delirium.	2017 - 2018	N.A.	Patients	Development of the EHR combined with education initiatives had benefit in terms of the number of people assessed for delirium on admission to the ED and the total number of people diagnosed with delirium across the organisation. The implementation of a delirium pathway as part of the EHR improved the use of 4AT in those 65 years and over from baseline of 3% completion in October 2017 to 43% in Ja…
Voyer et al.	2017	Detection	RADAR: A rapid detection tool for signs of delirium (6th- vital sign) in emergency departments	Canadian Journal of Emergency Nursing	Patients consulting at the ED for any medical or surgical health issue. Patients had a minimum eight hour ED stay, and were independent or semi-independent. We excluded anyone living in a long-term care facility, with a history of psychiatric illness (specifically psychotic disorders, bipolar disorders and schizophrenia), those with moderate to severe dementia, or with intellectual disabilities, …	2015	57	Records	RADAR showed a sensitivity of 100% (95% CI 2.5–100) and a specificity of 89.3% (95% CI 78.1–96.0) for the 6th vital sign criteria. RADAR was developed for the detection of signs of delirium. RADAR s a brief screening tool that appears to be valid for the 6th vital sign. RADAR is certainly a tool worth considering as a first step in the detection of delirium process among ED patients. Finally, onl…
Yadav et al.	2019	Occurence, Detection	Serial Ottawa 3DY assessments to detect delirium in older emergency department community dwellers	Age and Ageing	Independent and semi- independent older ED patients with an ED stay of at least 8 hours and whom required hospitalisation. Versus CAM	Not reported	301	Patients	We enrolled 301 patients (mean age 77 years, 49.5% male, 3.0% with a history of mild dementia). Thirty patients (10.0%) were CAM positive for delirium. Patients had a median of three O3DY assessments. Serial O3DY evaluations to
									detect delirium among patients with at least one abnormal O3DY had a sensitivity of 86.7% (95% confidence interval—CI 69.3–96.2%) and a specificity of 44.3% (95%; CI 38.3–50.4%)O3DY performed with at least 6 hours between. Of the 30 patients who had at least one positive CAM for delirium, only four patients were documented to have delirium (according to physician gestalt) on the ED chart.
Zucchelli et al.	2021	Risk factors	Development and validation of a delirium risk assessment tool in older patients admitted to the Emergency Department Observation Unit	Aging Clinical and Experimental Research	Patients admitted from two Eds. The only inclusion criterium was age equal or above 65 years; exclusion criteria were coma, end-stage dementia and inability to speak Italian. Patients admitted from two Eds	2018-2019	364	Patients	Seven variables were found to be associated with delirium
									in the training sample and were considered for the creation
									of the delirium score. Of all possible scores tested, the combination with the highest discriminative ability in the training sample included: age ≥ 75 years, dementia diagnosis, chronic use of neuroleptics, and hearing impairment. The delirium score exhibited an AUC of 0.874 and 0.893 in the training and testing samples, respectively. For a 1-point increase in the score, the odds of delirium inc…
